# Supplementary material for: Exploring the mechanism of Heidihuang Pill in the treatment of osteoporosis based on network pharmacology, molecular docking, and experimental validation
Source: Front Endocrinol (Lausanne). 2025 Dec 15;16:1664254. doi: 10.3389/fendo.2025.1664254 (PMC12745157; doi:10.3389/fendo.2025.1664254)
Supplement: Supplementary file 1 [file DataSheet1.zip]

Archive with 21 entries (19 files):
- raw data/
- raw data/CT.xlsx
- raw data/WB/
- raw data/WB/age-rage 1 marker.jpg
- raw data/WB/age-rage 1.jpg
- raw data/WB/age-rage2 marker.jpg
- raw data/WB/age-rage2.jpg
- raw data/WB/age-rage3 marker.jpg
- raw data/WB/age-rage3.jpg
- raw data/WB/GAPDH 1  .jpg
- raw data/WB/GAPDH 1 Marker.jpg
- raw data/WB/GAPDH 2 Marker.jpg
- raw data/WB/GAPDH 2.jpg
- raw data/WB/GAPDH 3 Marker.jpg
- raw data/WB/GAPDH 3.jpg
- raw data/WB/hif-1 1 marker .jpg
- raw data/WB/hif-1 1.jpg
- raw data/WB/HIF-1 2 .jpg
- raw data/WB/HIF-1 2 marker.jpg
- raw data/WB/HIF-1 3 marker.jpg
- raw data/WB/HIF-1 3.jpg
