# Supplementary material for: Exploring the mechanism of Heidihuang Pill in the treatment of osteoporosis based on network pharmacology, molecular docking, and experimental validation
Source: Front Endocrinol (Lausanne). 2025 Dec 15;16:1664254. doi: 10.3389/fendo.2025.1664254 (PMC12745157; doi:10.3389/fendo.2025.1664254)
Supplement: Supplementary file 1 [file DataSheet1.zip › raw data/CT.xlsx]

## Sheet: Sheet1
	A1	A2	A4	B1	B2	B3	C1	C2	C3	D1	D2	D3
BMD(mg/cm^3)	203.54	230.326	189.885	122.242	111.751	110.665	185.117	183.858	175.525	153.157	158.815	147.905
BV/TV	0.544	0.468	0.482	0.143	0.163	0.221	0.361	0.278	0.283	0.229	0.192	0.253
Tb.N(mm^-1)	1.715	1.803	1.742	0.858	0.889	0.981	1.363	1.513	1.279	1.307	1.16	1.541
